# Supplementary material for: The complete annotated plastome sequences of six genera in the tropical woody Polygonaceae
Source: BMC Plant Biol. 2024 May 17;24:417. doi: 10.1186/s12870-024-05144-y (PMC11100190; doi:10.1186/s12870-024-05144-y)
Supplement: Supplementary file 7 — Supplementary Material 7. [file 12870_2024_5144_MOESM7_ESM.xlsx]

## Sheet: Supplement7
Supplement 7: This supplement reports the absolute pi values calculated for all features
Order	Feature	Pi	CpRegion	FeatureCategory
1	trnH-GUG	0	LSC	tRNA
2	psbA	0.0038957	LSC	Exon
3	matK	0.0125578	LSC	Exon
4	rps16	0.0081761	LSC	Exon
5	rps16	0.017783	LSC	Intron
6	rps16	0	LSC	Exon
7	trnQ-UUG	0	LSC	tRNA
8	psbK	0.0111712	LSC	Exon
9	psbI	0	LSC	Exon
10	trnS-GCU	0	LSC	tRNA
11	trnR-UCU	0	LSC	tRNA
12	atpA	0.0044211	LSC	Exon
13	atpF	0.00455285	LSC	Exon
14	atpF	0.00783784	LSC	Intron
15	atpF	0.00839161	LSC	Exon
16	atpH	0.00272109	LSC	Exon
17	atpI	0.00619112	LSC	Exon
18	rps2	0.00244131	LSC	Exon
19	rpoC2	0.00734741	LSC	Exon
20	rpoC1	0.00491667	LSC	Exon
21	rpoC1	0.00929615	LSC	Intron
22	rpoC1	0.00559441	LSC	Exon
23	rpoB	0.00512661	LSC	Exon
24	trnC-GCA	0	LSC	tRNA
25	petN	0.00749064	LSC	Exon
26	psbM	0.0102564	LSC	Exon
27	trnD-GUC	0	LSC	tRNA
28	trnY-GUA	0.0064257	LSC	tRNA
29	trnE-UUC	0.00462963	LSC	tRNA
30	trnT-GGU	0.00469484	LSC	tRNA
31	psbD	0.00370719	LSC	Exon
32	psbC	0.00336943	LSC	Exon
33	trnS-UGA	0	LSC	tRNA
34	psbZ	0.00531915	LSC	Exon
35	trnG-GCC	0	LSC	tRNA
36	trnM-CAU	0	LSC	tRNA
37	rps14	0.00529801	LSC	Exon
38	psaB	0.00499093	LSC	Exon
39	psaA	0.00580225	LSC	Exon
40	pafI	0.00649351	LSC	Exon
41	pafI	0.012349	LSC	Intron
42	pafI	0.00296296	LSC	Exon
43	pafI	0.00709024	LSC	Intron
44	pafI	0	LSC	Exon
45	trnS-GGA	0	LSC	tRNA
46	rps4	0.00559284	LSC	Exon
47	trnT-UGU	0	LSC	tRNA
48	trnF-GAA	0	LSC	tRNA
49	ndhJ	0.00546218	LSC	Exon
50	ndhK	0.00689316	LSC	Exon
51	ndhC	0.00939227	LSC	Exon
52	trnM-CAU	0	LSC	tRNA
53	atpE	0.00232751	LSC	Exon
54	atpB	0.00454545	LSC	Exon
55	rbcL	0.0126606	LSC	Exon
56	accD	0.0125468	LSC	Exon
57	psaI	0	LSC	Exon
58	pafII	0.00565584	LSC	Exon
59	cemA	0.00522496	LSC	Exon
60	petA	0.0047124	LSC	Exon
61	psbJ	0.00546448	LSC	Exon
62	psbL	0.00517241	LSC	Exon
63	psbF	0.00280112	LSC	Exon
64	psbE	0.00876494	LSC	Exon
65	petL	0.00701754	LSC	Exon
66	petG	0.00294985	LSC	Exon
67	trnW-CCA	0.0210046	LSC	tRNA
68	trnP-UGG	0.00456621	LSC	tRNA
69	psaJ	0.00529101	LSC	Exon
70	rpl33	0.00466667	LSC	Exon
71	rps18	0.00413793	LSC	Exon
72	rpl20	0.0079932	LSC	Exon
73	rps12	0	LSC	Exon
74	rps12	0	LSC	Exon
75	clpP1	0	LSC	Exon
76	clpP1	0.00919176	LSC	Intron
77	clpP1	0.00297824	LSC	Exon
78	clpP1	0.0201149	LSC	Intron
79	clpP1	0	LSC	Exon
80	psbB	0.00406291	LSC	Exon
81	psbT	0.00528053	LSC	Exon
82	pbf1	0.00407125	LSC	Exon
83	psbH	0.0015083	LSC	Exon
84	petB	0.00702842	LSC	Exon
85	petD	0.00362622	LSC	Exon
86	rpoA	0.003367	LSC	Exon
87	rps11	0.0121795	LSC	Exon
88	rpl36	0.00471976	LSC	Exon
89	infA	0.00686695	LSC	Exon
90	rps8	0.010396	LSC	Exon
91	rpl14	0.00960145	LSC	Exon
92	rpl16	0.00630182	LSC	Exon
93	rps3	0.00599593	LSC	Exon
94	rpl22	0.0117647	LSC	Exon
95	rps19	0.00239808	IR	Exon
96	rpl2	0.00153965	IR	Exon
97	rpl2	0.000502008	IR	Intron
98	rpl2	0	IR	Exon
99	rpl23	0.00119904	IR	Exon
100	trnM-CAU	0	IR	tRNA
101	ycf2	0.00216828	IR	Exon
102	trnL-CAA	0	IR	tRNA
103	ndhB	0.001766	IR	Exon
104	ndhB	0.00157325	IR	Intron
105	ndhB	0.00154639	IR	Exon
106	rps7	0.00114204	IR	Exon
107	rps12	0	IR	Exon
108	rps12	0.000633714	IR	Intron
109	rps12	0.00231884	IR	Exon
110	trnV-GAC	0	IR	tRNA
111	rrn16	0.000402685	IR	rRNA
112	trnI-GAU	0	IR	tRNA
113	trnI-GAU	0	IR	tRNA
114	trnA-UGC	0	IR	tRNA
115	trnA-UGC	0	IR	tRNA
116	rrn23-fragment	0.00107181	IR	rRNA
117	rrn23	0.00130255	IR	rRNA
118	rrn4.5	0	IR	rRNA
119	rrn5	0	IR	rRNA
120	trnR-ACG	0	IR	tRNA
121	trnN-GUU	0	IR	tRNA
122	ycf1	0.00258832	IR	Exon
123	ndhF	0.0121974	SSC	Exon
124	rpl32	0.012	SSC	Exon
125	trnL-UAG	0	SSC	tRNA
126	ccsA	0.0167808	SSC	Exon
127	ndhD	0.0133822	SSC	Exon
128	psaC	0.00408163	SSC	Exon
129	ndhE	0.00983607	SSC	Exon
130	ndhG	0.00754717	SSC	Exon
131	ndhI	0.00491803	SSC	Exon
132	ndhA	0.01	SSC	Exon
133	ndhA	0.0291045	SSC	Intron
134	ndhA	0.0114545	SSC	Exon
135	ndhH	0.0104096	SSC	Exon
136	rps15	0.0176471	SSC	Exon
137	ycf1	0.00307316	IR	Exon
138	trnN-GUU	0	IR	tRNA
139	trnR-ACG	0	IR	tRNA
140	rrn5	0	IR	rRNA
141	rrn4.5	0	IR	rRNA
142	rrn23	0.00130255	IR	rRNA
143	rrn23-fragment	0.00107181	IR	rRNA
144	trnA-UGC	0	IR	tRNA
145	trnA-UGC	0	IR	tRNA
146	trnI-GAU	0	IR	tRNA
147	trnI-GAU	0	IR	tRNA
148	rrn16	0.000402685	IR	rRNA
149	trnV-GAC	0	IR	tRNA
150	rps12	0.00231884	IR	Exon
151	rps12	0.000633714	IR	Intron
152	rps12	0	IR	Exon
153	rps7	0.00114204	IR	Exon
154	ndhB	0.00154639	IR	Exon
155	ndhB	0.00157325	IR	Intron
156	ndhB	0.001766	IR	Exon
157	trnL-CAA	0	IR	tRNA
158	ycf2	0.00216828	IR	Exon
159	trnM-CAU	0	IR	tRNA
160	rpl23	0.00119904	IR	Exon
161	rpl2	0	IR	Exon
162	rpl2	0.000502008	IR	Intron
163	rpl2	0.00153965	IR	Exon
164	rps19-fragment	0	IR	Exon
